# Supplementary material for: The Effects of Model Insoluble Copper Compounds in a Sedimentary Environment on Denitrifying Anaerobic Methane Oxidation (DAMO) Enrichment
Source: Microorganisms. 2024 Nov 7;12(11):2259. doi: 10.3390/microorganisms12112259 (PMC11596795; doi:10.3390/microorganisms12112259)
Supplement: Supplementary file 1 [file microorganisms-12-02259-s001.zip]

Archive with 1 entries (1 files):
- microorganisms-3238133-supplementary.pdf
